# Supplementary material for: Long Non-Coding RNAs and Their “Discrete” Contribution to IBD and Johne’s Disease—What Stands out in the Current Picture? A Comprehensive Review
Source: Int J Mol Sci. 2023 Sep 1;24(17):13566. doi: 10.3390/ijms241713566 (PMC10487966; doi:10.3390/ijms241713566)
Supplement: Supplementary file 1 [file ijms-24-13566-s001.zip]

Archive with 1 entries (1 files):
- ijms-2549260-supplementary.pdf
